# Supplementary material for: Dissecting Toxicity: The Venom Gland Transcriptome and the Venom Proteome of the Highly Venomous Scorpion Centruroides limpidus (Karsch, 1879)
Source: Toxins (Basel). 2019 Apr 30;11(5):247. doi: 10.3390/toxins11050247 (PMC6563264; doi:10.3390/toxins11050247)
Supplement: Supplementary file 1 [file toxins-11-00247-s001.zip]

Archive with 7 entries (6 files):
- toxins-494793-supplemenraty materials/
- toxins-494793-supplemenraty materials/toxins-494793-supple figures-final.docx
- toxins-494793-supplemenraty materials/toxins-494793-supple figures-final.pdf
- toxins-494793-supplemenraty materials/toxins-494793-Supple Table S1.docx
- toxins-494793-supplemenraty materials/toxins-494793-Supple Table S2.docx
- toxins-494793-supplemenraty materials/toxins-494793-Supple Table S3.docx
- toxins-494793-supplemenraty materials/toxins-494793-Supple Table S4.docx
